# Supplementary material for: Soft Molds with Micro-Machined Internal Skeletons Improve Robustness of Flapping-Wing Robots
Source: Micromachines (Basel). 2022 Sep 7;13(9):1489. doi: 10.3390/mi13091489 (PMC9502397; doi:10.3390/mi13091489)
Supplement: Supplementary file 1 [file micromachines-13-01489-s001.zip]

Archive with 2 entries (2 files):
- ReadMe.txt
- Video S1.mp4
