# Supplementary material for: Soft Molds with Micro-Machined Internal Skeletons Improve Robustness of Flapping-Wing Robots
Source: Micromachines (Basel). 2022 Sep 7;13(9):1489. doi: 10.3390/mi13091489 (PMC9502397; doi:10.3390/mi13091489)
Supplement: Supplementary file 1 [file micromachines-13-01489-s001.zip › ReadMe.txt]

This video mainly shows two kinds of take-off experiments and a robustness experiment with a blocked wing.

We attempted to achieve take-off from the ground and air. 
In the first part, we placed the robot on the brass rails(shown in Fig. 11}) and 
video recorded with a high-speed camera (Phantom-VEO-L) at 2000 frames per second.
The actuator was driven at a voltage from 8V to 11v, which means the frequency excited roughly from 10Hz to 13.75Hz. 
In this part, we show an example take off from a robot on vertical rails to only allow vertical motion, 
and then, in the second part, we also show another take-off experiment from a hanging robot (i.e. no leg bouncing effects).

In the third and fourth parts. We compared the robot flapping freely and blocked one wing with 7V fixed. The robot can still
flapping with one wing blocked and generate lift force. And the detail data was shown in Fig.12.
